# Supplementary material for: One stone, three birds: one AIEgen with three colors for fast differentiation of three pathogens
Source: Chem Sci. 2020 Apr 14;11(18):4730–40. doi: 10.1039/d0sc00256a (PMC8159167; doi:10.1039/d0sc00256a)
Supplement: SC-011-D0SC00256A-s002 [file SC-011-D0SC00256A-s002.cif]

# Electronic Supplementary Material (ESI) for Chemical Science.
# This journal is © The Royal Society of Chemistry 2020

####################################################################### 
# 
# This file contains crystal structure data downloaded from the 
# Cambridge Structural Database (CSD) hosted by the Cambridge 
# Crystallographic Data Centre (CCDC).
# 
# Full information about CCDC data access policies and citation 
# guidelines are available at http://www.ccdc.cam.ac.uk/access/V1 
# 
# Audit and citation data items may have been added by the CCDC. 
# Please retain this information to preserve the provenance of 
# this file and to allow appropriate attribution of the data. 
# 
#######################################################################

data_99
_database_code_depnum_ccdc_archive 'CCDC 1938368'
loop_
_audit_author_name
_audit_author_address
'Jun Zhang'
;Anhui Jianzhu University
China
;
_audit_update_record             
;
2019-07-04 deposited with the CCDC.	2020-04-14 downloaded from the CCDC.
;
_audit_creation_date             2019-03-25
_audit_creation_method           
;
Olex2 1.2-beta
(compiled 2018.05.29 svn.r3508 for OlexSys, GUI svn.r5506)
;
_shelx_SHELXL_version_number     2018/3
_chemical_name_common            ?
_chemical_name_systematic        
;
 ?
;
_chemical_formula_moiety         'C43 H39 N2 O2, B F4'
_chemical_formula_sum            'C43 H39 B F4 N2 O2'
_chemical_formula_weight         702.57
_chemical_melting_point          ?
loop_
_atom_type_symbol
_atom_type_description
_atom_type_scat_dispersion_real
_atom_type_scat_dispersion_imag
_atom_type_scat_source
C C 0.0033 0.0016 'International Tables Vol C Tables 4.2.6.8 and 6.1.1.4'
H H 0.0000 0.0000 'International Tables Vol C Tables 4.2.6.8 and 6.1.1.4'
B B 0.0013 0.0007 'International Tables Vol C Tables 4.2.6.8 and 6.1.1.4'
F F 0.0171 0.0103 'International Tables Vol C Tables 4.2.6.8 and 6.1.1.4'
N N 0.0061 0.0033 'International Tables Vol C Tables 4.2.6.8 and 6.1.1.4'
O O 0.0106 0.0060 'International Tables Vol C Tables 4.2.6.8 and 6.1.1.4'

_shelx_space_group_comment       
;
The symmetry employed for this shelxl refinement is uniquely defined
by the following loop, which should always be used as a source of
symmetry information in preference to the above space-group names.
They are only intended as comments.
;
_space_group_crystal_system      monoclinic
_space_group_IT_number           14
_space_group_name_H-M_alt        'P 1 21/c 1'
_space_group_name_Hall           '-P 2ybc'
loop_
_space_group_symop_operation_xyz
'x, y, z'
'-x, y+1/2, -z+1/2'
'-x, -y, -z'
'x, -y-1/2, z-1/2'

_cell_length_a                   14.5020(12)
_cell_length_b                   12.8660(9)
_cell_length_c                   20.3200(19)
_cell_angle_alpha                90
_cell_angle_beta                 106.828(5)
_cell_angle_gamma                90
_cell_volume                     3629.0(5)
_cell_formula_units_Z            4
_cell_measurement_reflns_used    4988
_cell_measurement_temperature    293(2)
_cell_measurement_theta_max      21.677
_cell_measurement_theta_min      2.578
_shelx_estimated_absorpt_T_max   0.989
_shelx_estimated_absorpt_T_min   0.985
_exptl_absorpt_coefficient_mu    0.092
_exptl_absorpt_correction_T_max  ?
_exptl_absorpt_correction_T_min  ?
_exptl_absorpt_correction_type   none
_exptl_absorpt_process_details   ?
_exptl_absorpt_special_details   ?
_exptl_crystal_colour            orange
_exptl_crystal_colour_primary    orange
_exptl_crystal_density_diffrn    1.286
_exptl_crystal_density_meas      ?
_exptl_crystal_density_method    'not measured'
_exptl_crystal_description       block
_exptl_crystal_F_000             1472
_exptl_crystal_size_max          0.16
_exptl_crystal_size_mid          0.12
_exptl_crystal_size_min          0.12
_exptl_special_details           
;
 ?
;
_exptl_transmission_factor_max   ?
_exptl_transmission_factor_min   ?
_diffrn_reflns_av_R_equivalents  0.1746
_diffrn_reflns_av_unetI/netI     0.1121
_diffrn_reflns_Laue_measured_fraction_full 0.975
_diffrn_reflns_Laue_measured_fraction_max 0.975
_diffrn_reflns_limit_h_max       17
_diffrn_reflns_limit_h_min       -17
_diffrn_reflns_limit_k_max       15
_diffrn_reflns_limit_k_min       -15
_diffrn_reflns_limit_l_max       24
_diffrn_reflns_limit_l_min       -24
_diffrn_reflns_number            36889
_diffrn_reflns_point_group_measured_fraction_full 0.975
_diffrn_reflns_point_group_measured_fraction_max 0.975
_diffrn_reflns_theta_full        25.061
_diffrn_reflns_theta_max         25.061
_diffrn_reflns_theta_min         2.206
_diffrn_ambient_temperature      293(2)
_diffrn_detector_area_resol_mean ?
_diffrn_measured_fraction_theta_full 0.975
_diffrn_measured_fraction_theta_max 0.975
_diffrn_measurement_device_type  'Bruker P4'
_diffrn_measurement_method       '\w scans'
_diffrn_radiation_monochromator  graphite
_diffrn_radiation_type           MoK\a
_diffrn_radiation_wavelength     0.71069
_diffrn_source                   ?
_reflns_Friedel_coverage         0.000
_reflns_Friedel_fraction_full    .
_reflns_Friedel_fraction_max     .
_reflns_number_gt                2689
_reflns_number_total             6272
_reflns_special_details          
;
 Reflections were merged by SHELXL according to the crystal
 class for the calculation of statistics and refinement.
 
 _reflns_Friedel_fraction is defined as the number of unique
 Friedel pairs measured divided by the number that would be
 possible theoretically, ignoring centric projections and
 systematic absences.
;
_reflns_threshold_expression     'I > 2\s(I)'
_computing_cell_refinement       'SAINT V8.38A (?, 2016)'
_computing_data_collection       ?
_computing_data_reduction        'SAINT V8.38A (?, 2016)'
_computing_molecular_graphics    'Olex2 (Dolomanov et al., 2009)'
_computing_publication_material  'Olex2 (Dolomanov et al., 2009)'
_computing_structure_refinement  'ShelXL (Sheldrick, 2015)'
_computing_structure_solution    ?
_refine_diff_density_max         0.636
_refine_diff_density_min         -0.276
_refine_diff_density_rms         0.056
_refine_ls_extinction_coef       .
_refine_ls_extinction_method     none
_refine_ls_goodness_of_fit_ref   1.156
_refine_ls_hydrogen_treatment    constr
_refine_ls_matrix_type           full
_refine_ls_number_parameters     508
_refine_ls_number_reflns         6272
_refine_ls_number_restraints     208
_refine_ls_R_factor_all          0.2050
_refine_ls_R_factor_gt           0.0914
_refine_ls_restrained_S_all      1.188
_refine_ls_shift/su_max          0.000
_refine_ls_shift/su_mean         0.000
_refine_ls_structure_factor_coef Fsqd
_refine_ls_weighting_details     
'w=1/[\s^2^(Fo^2^)+(0.0850P)^2^+0.1200P] where P=(Fo^2^+2Fc^2^)/3'
_refine_ls_weighting_scheme      calc
_refine_ls_wR_factor_gt          0.2067
_refine_ls_wR_factor_ref         0.2420
_refine_special_details          ?
_olex2_refinement_description    
;
1. Fixed Uiso
 At 1.2 times of:
  All C(H) groups, All C(H,H) groups
 At 1.5 times of:
  All C(H,H,H) groups
2. Restrained distances
 N1-C2 = N1-C2A = N1-C3A = N1-C3 = C4A-C3A = C4-C3 = C2A-C1A = C2-C1
 1.48 with sigma of 0.01
 N1-C4
 2.5 with sigma of 0.02
 N1-C4A
 2.5 with sigma of 0.02
 N1-C1A
 2.5 with sigma of 0.02
 N1-C1
 2.5 with sigma of 0.02
 C5-C3A
 2.5 with sigma of 0.02
 C5-C3
 2.5 with sigma of 0.02
 C5-C2A
 2.5 with sigma of 0.02
 C5-C2
 2.5 with sigma of 0.02
3. Uiso/Uaniso restraints and constraints
N1 \\sim C2 \\sim C3 \\sim C1 \\sim C4 \\sim C2A \\sim C1A \\sim C3A \\sim C4A:
within 2A with sigma of 0.01 and sigma for terminal atoms of 0.02
C41 \\sim C42: within 2A with sigma of 0.005 and sigma for terminal atoms of
0.01
Uanis(N1) \\sim Ueq, Uanis(C2) \\sim Ueq, Uanis(C3) \\sim Ueq, Uanis(C1) \\sim
Ueq, Uanis(C4) \\sim Ueq, Uanis(C2A) \\sim Ueq, Uanis(C1A) \\sim Ueq,
Uanis(C3A) \\sim Ueq, Uanis(C4A) \\sim Ueq: with sigma of 0.01 and sigma for
terminal atoms of 0.02
4. Rigid body (RIGU) restrains
 C2, C3, C1, C4, C2A, C1A, C3A, C4A, N1
 with sigma for 1-2 distances of 0.01 and sigma for 1-3 distances of 0.01
5. Others
 Sof(C2A)=Sof(H2AA)=Sof(H2AB)=Sof(C1A)=Sof(H1AA)=Sof(H1AB)=Sof(H1AC)=1-FVAR(1)
 Sof(C2)=Sof(H2A)=Sof(H2B)=Sof(C1)=Sof(H1A)=Sof(H1B)=Sof(H1C)=FVAR(1)
 Sof(C3A)=Sof(H3AA)=Sof(H3AB)=Sof(C4A)=Sof(H4AA)=Sof(H4AB)=Sof(H4AC)=1-FVAR(2)
 Sof(C3)=Sof(H3A)=Sof(H3B)=Sof(C4)=Sof(H4A)=Sof(H4B)=Sof(H4C)=FVAR(2)
 Fixed X: C4A(-0.25403)
 Fixed Y: C4A(1.389729)
 Fixed Z: C4A(0.200629)
6.a Secondary CH2 refined with riding coordinates:
 C41(H41A,H41B), C42(H42A,H42B), C2(H2A,H2B), C3(H3A,H3B), C2A(H2AA,H2AB),
 C3A(H3AA,H3AB)
6.b Me refined with riding coordinates:
 C43(H43A,H43B,H43C)
6.c Aromatic/amide H refined with riding coordinates:
 C26(H26), C25(H25), C11(H11), C15(H15), C7(H7), C22(H22), C10(H10), C18(H18),
 C16(H16), C21(H21), C19(H19), C36(H36), C6(H6), C40(H40), C31(H31), C30(H30),
 C37(H37), C32(H32), C39(H39), C34(H34), C38(H38), C33(H33)
6.d Idealised Me refined as rotating group:
 C1(H1A,H1B,H1C), C4(H4A,H4B,H4C), C1A(H1AA,H1AB,H1AC), C4A(H4AA,H4AB,H4AC)
;
_atom_sites_solution_hydrogens   geom
_atom_sites_solution_primary     ?
_atom_sites_solution_secondary   ?
loop_
_atom_site_label
_atom_site_type_symbol
_atom_site_fract_x
_atom_site_fract_y
_atom_site_fract_z
_atom_site_U_iso_or_equiv
_atom_site_adp_type
_atom_site_occupancy
_atom_site_site_symmetry_order
_atom_site_calc_flag
_atom_site_refinement_flags_posn
_atom_site_refinement_flags_adp
_atom_site_refinement_flags_occupancy
_atom_site_disorder_assembly
_atom_site_disorder_group
O1 O -0.1018(2) 1.02132(19) 0.15614(17) 0.0732(9) Uani 1 1 d . . . . .
C28 C 0.2376(2) 0.2972(3) 0.0606(2) 0.0461(9) Uani 1 1 d . . . . .
C27 C 0.2650(3) 0.1994(3) 0.0499(2) 0.0534(10) Uani 1 1 d . . . . .
C24 C 0.1539(2) 0.3142(3) 0.08245(19) 0.0446(9) Uani 1 1 d . . . . .
C23 C 0.1030(2) 0.2269(3) 0.0940(2) 0.0508(10) Uani 1 1 d . . . . .
C9 C -0.1745(3) 1.0272(3) 0.1871(2) 0.0571(11) Uani 1 1 d . . . . .
C20 C 0.0429(3) 0.4267(3) 0.1166(2) 0.0498(10) Uani 1 1 d . . . . .
C12 C -0.0988(3) 0.8335(3) 0.1643(2) 0.0515(10) Uani 1 1 d . . . . .
C35 C 0.3535(3) 0.1781(3) 0.0286(3) 0.0582(11) Uani 1 1 d . . . . .
C13 C -0.0630(3) 0.9275(3) 0.1430(2) 0.0647(12) Uani 1 1 d . . . . .
C26 C 0.1341(3) 0.1288(3) 0.0830(2) 0.0616(12) Uani 1 1 d . . . . .
H26 H 0.100000 0.071305 0.090960 0.074 Uiso 1 1 calc R . . . .
C17 C 0.0082(3) 0.5321(3) 0.1288(2) 0.0528(10) Uani 1 1 d . . . . .
N2 N 0.2112(2) 0.1141(2) 0.0615(2) 0.0621(10) Uani 1 1 d . . . . .
C25 C 0.1213(3) 0.4138(3) 0.09460(19) 0.0476(10) Uani 1 1 d . . . . .
H25 H 0.154880 0.472124 0.087226 0.057 Uiso 1 1 calc R . . . .
C11 C -0.1708(3) 0.8404(3) 0.1940(2) 0.0568(11) Uani 1 1 d . . . . .
H11 H -0.195000 0.779439 0.207210 0.068 Uiso 1 1 calc R . . . .
C29 C 0.2971(3) 0.3881(3) 0.0511(2) 0.0589(12) Uani 1 1 d . . . . .
C15 C -0.0683(3) 0.6461(3) 0.1911(2) 0.0625(12) Uani 1 1 d . . . . .
H15 H -0.097066 0.655116 0.226126 0.075 Uiso 1 1 calc R . . . .
C14 C -0.0580(3) 0.7308(3) 0.1525(2) 0.0537(10) Uani 1 1 d . . . . .
C7 C -0.2865(3) 0.9491(3) 0.2359(2) 0.0731(14) Uani 1 1 d . . . . .
H7 H -0.312719 0.890175 0.249957 0.088 Uiso 1 1 calc R . . . .
C22 C 0.0218(3) 0.2399(3) 0.1175(2) 0.0648(12) Uani 1 1 d . . . . .
H22 H -0.011719 0.182008 0.125668 0.078 Uiso 1 1 calc R . . . .
C8 C -0.2109(3) 0.9366(3) 0.2059(2) 0.0559(11) Uani 1 1 d . . . . .
C10 C -0.2072(4) 1.1245(3) 0.1956(3) 0.0807(15) Uani 1 1 d . . . . .
H10 H -0.179605 1.182929 0.182010 0.097 Uiso 1 1 calc R . . . .
C18 C 0.0192(3) 0.6162(3) 0.0909(2) 0.0555(11) Uani 1 1 d . . . . .
H18 H 0.049006 0.607594 0.056428 0.067 Uiso 1 1 calc R . . . .
C16 C -0.0376(3) 0.5492(3) 0.1796(2) 0.0646(12) Uani 1 1 d . . . . .
H16 H -0.047473 0.493559 0.205997 0.078 Uiso 1 1 calc R . . . .
C5 C -0.2830(4) 1.1349(3) 0.2251(3) 0.0764(14) Uani 1 1 d D . . . .
C21 C -0.0080(3) 0.3371(3) 0.1283(2) 0.0609(11) Uani 1 1 d . . . . .
H21 H -0.062264 0.345099 0.143505 0.073 Uiso 1 1 calc R . . . .
N1 N -0.3206(3) 1.2296(3) 0.2314(3) 0.1007(13) Uani 1 1 d D U . . .
C19 C -0.0128(3) 0.7142(3) 0.1023(2) 0.0597(11) Uani 1 1 d . . . . .
H19 H -0.003720 0.769772 0.075642 0.072 Uiso 1 1 calc R . . . .
C36 C 0.4359(3) 0.1387(3) 0.0736(3) 0.0717(13) Uani 1 1 d . . . . .
H36 H 0.436634 0.121059 0.118145 0.086 Uiso 1 1 calc R . . . .
C6 C -0.3223(3) 1.0428(4) 0.2451(2) 0.0738(14) Uani 1 1 d . . . . .
H6 H -0.372803 1.047299 0.264627 0.089 Uiso 1 1 calc R . . . .
C40 C 0.3543(4) 0.2006(4) -0.0367(3) 0.0794(14) Uani 1 1 d . . . . .
H40 H 0.298658 0.226947 -0.067494 0.095 Uiso 1 1 calc R . . . .
C31 C 0.4344(5) 0.4961(5) 0.0920(5) 0.125(3) Uani 1 1 d . . . . .
H31 H 0.490608 0.511714 0.126423 0.150 Uiso 1 1 calc R . . . .
F4 F 0.3431(3) 0.2109(2) 0.2165(2) 0.1443(14) Uani 1 1 d . . . . .
C30 C 0.3806(3) 0.4123(4) 0.1006(3) 0.0818(15) Uani 1 1 d . . . . .
H30 H 0.401010 0.371800 0.140076 0.098 Uiso 1 1 calc R . . . .
C41 C 0.2398(3) 0.0062(3) 0.0472(3) 0.1014(17) Uani 1 1 d . U . . .
H41A H 0.267009 0.010547 0.008919 0.122 Uiso 1 1 calc R . . . .
H41B H 0.291083 -0.016211 0.086925 0.122 Uiso 1 1 calc R . . . .
C37 C 0.5174(4) 0.1253(4) 0.0528(4) 0.0931(17) Uani 1 1 d . . . . .
H37 H 0.574046 0.101388 0.083630 0.112 Uiso 1 1 calc R . . . .
C43 C 0.2046(4) -0.1722(3) 0.0089(3) 0.1028(19) Uani 1 1 d . . . . .
H43A H 0.153407 -0.222436 -0.000650 0.154 Uiso 1 1 calc R . . . .
H43B H 0.223544 -0.160074 -0.031956 0.154 Uiso 1 1 calc R . . . .
H43C H 0.258614 -0.198151 0.044549 0.154 Uiso 1 1 calc R . . . .
B1 B 0.3324(4) 0.1208(5) 0.2460(4) 0.0798(18) Uani 1 1 d . . . . .
F1 F 0.2376(3) 0.0980(4) 0.2283(2) 0.1702(17) Uani 1 1 d . . . . .
F3 F 0.3788(4) 0.0480(3) 0.2271(3) 0.194(2) Uani 1 1 d . . . . .
C32 C 0.4098(7) 0.5543(6) 0.0378(7) 0.157(5) Uani 1 1 d . . . . .
H32 H 0.448200 0.609869 0.032747 0.188 Uiso 1 1 calc R . . . .
C42 C 0.1702(4) -0.0719(4) 0.0320(4) 0.1210(19) Uani 1 1 d . U . . .
H42A H 0.114605 -0.047320 -0.003834 0.145 Uiso 1 1 calc R . . . .
H42B H 0.149645 -0.085364 0.072605 0.145 Uiso 1 1 calc R . . . .
F2 F 0.3544(4) 0.1272(4) 0.3153(3) 0.196(2) Uani 1 1 d . . . . .
C39 C 0.4328(5) 0.1859(5) -0.0583(3) 0.1020(18) Uani 1 1 d . . . . .
H39 H 0.431434 0.201719 -0.103224 0.122 Uiso 1 1 calc R . . . .
C34 C 0.2677(4) 0.4498(4) -0.0055(3) 0.112(2) Uani 1 1 d . . . . .
H34 H 0.209937 0.437377 -0.039229 0.135 Uiso 1 1 calc R . . . .
C38 C 0.5146(5) 0.1473(4) -0.0131(5) 0.103(2) Uani 1 1 d . . . . .
H38 H 0.568973 0.135955 -0.027593 0.123 Uiso 1 1 calc R . . . .
C2 C -0.4064(9) 1.2437(16) 0.2561(9) 0.108(3) Uani 0.58(3) 1 d D U P A 1
H2A H -0.440317 1.306763 0.236831 0.130 Uiso 0.58(3) 1 calc R . P A 1
H2B H -0.450084 1.185450 0.241850 0.130 Uiso 0.58(3) 1 calc R . P A 1
C3 C -0.2822(6) 1.3279(5) 0.2077(5) 0.125(2) Uani 0.873(10) 1 d D U P A 1
H3A H -0.271726 1.317504 0.163169 0.151 Uiso 0.873(10) 1 calc R . P A 1
H3B H -0.327203 1.384841 0.204311 0.151 Uiso 0.873(10) 1 calc R . P A 1
C1 C -0.3739(17) 1.2507(16) 0.3321(8) 0.134(5) Uani 0.58(3) 1 d D U P A 1
H1A H -0.343097 1.316539 0.345581 0.201 Uiso 0.58(3) 1 calc GR . P A 1
H1B H -0.329131 1.195662 0.350283 0.201 Uiso 0.58(3) 1 calc GR . P A 1
H1C H -0.428470 1.244457 0.349569 0.201 Uiso 0.58(3) 1 calc GR . P A 1
C33 C 0.3274(7) 0.5322(6) -0.0110(5) 0.162(4) Uani 1 1 d . . . . .
H33 H 0.309399 0.573740 -0.050146 0.195 Uiso 1 1 calc R . . . .
O2 O 0.0007(2) 0.9381(2) 0.1160(2) 0.0971(12) Uani 1 1 d . . . . .
C4 C -0.1943(7) 1.3494(6) 0.2582(5) 0.157(4) Uani 0.873(10) 1 d D U P A 1
H4A H -0.162862 1.406710 0.243348 0.235 Uiso 0.873(10) 1 calc GR . P A 1
H4B H -0.153463 1.289212 0.264682 0.235 Uiso 0.873(10) 1 calc GR . P A 1
H4C H -0.206730 1.366804 0.300733 0.235 Uiso 0.873(10) 1 calc GR . P A 1
C2A C -0.4174(9) 1.243(2) 0.2412(11) 0.111(3) Uani 0.42(3) 1 d D U P A 2
H2AA H -0.455048 1.288810 0.205268 0.133 Uiso 0.42(3) 1 calc R . P A 2
H2AB H -0.449476 1.176517 0.235836 0.133 Uiso 0.42(3) 1 calc R . P A 2
C1A C -0.4162(19) 1.2874(19) 0.3086(14) 0.119(5) Uani 0.42(3) 1 d D U P A 2
H1AA H -0.433480 1.359596 0.303254 0.179 Uiso 0.42(3) 1 calc GR . P A 2
H1AB H -0.352812 1.280459 0.340036 0.179 Uiso 0.42(3) 1 calc GR . P A 2
H1AC H -0.461589 1.250699 0.326242 0.179 Uiso 0.42(3) 1 calc GR . P A 2
C3A C -0.3258(19) 1.3071(15) 0.1755(9) 0.121(4) Uani 0.127(10) 1 d D U P A 2
H3AA H -0.313640 1.272675 0.136329 0.145 Uiso 0.127(10) 1 calc R . P A 2
H3AB H -0.389825 1.337249 0.160562 0.145 Uiso 0.127(10) 1 calc R . P A 2
C4A C -0.254030 1.389729 0.200629 0.129(7) Uani 0.127(10) 1 d D U P A 2
H4AA H -0.190446 1.361328 0.209077 0.194 Uiso 0.127(10) 1 calc GR . P A 2
H4AB H -0.261376 1.418046 0.242532 0.194 Uiso 0.127(10) 1 calc GR . P A 2
H4AC H -0.263453 1.443690 0.166695 0.194 Uiso 0.127(10) 1 calc GR . P A 2

loop_
_atom_site_aniso_label
_atom_site_aniso_U_11
_atom_site_aniso_U_22
_atom_site_aniso_U_33
_atom_site_aniso_U_23
_atom_site_aniso_U_13
_atom_site_aniso_U_12
O1 0.073(2) 0.0579(17) 0.105(3) 0.0049(16) 0.052(2) -0.0005(14)
C28 0.036(2) 0.048(2) 0.050(3) -0.0002(18) 0.0059(19) -0.0083(17)
C27 0.040(2) 0.053(2) 0.063(3) 0.000(2) 0.008(2) -0.0078(18)
C24 0.037(2) 0.046(2) 0.044(2) 0.0064(17) -0.0009(19) -0.0086(17)
C23 0.033(2) 0.049(2) 0.068(3) 0.0017(19) 0.010(2) -0.0058(17)
C9 0.056(3) 0.060(3) 0.063(3) 0.009(2) 0.029(2) 0.000(2)
C20 0.050(2) 0.052(2) 0.049(3) 0.0062(18) 0.017(2) -0.0041(18)
C12 0.051(2) 0.050(2) 0.054(3) 0.0032(19) 0.016(2) -0.0047(18)
C35 0.046(3) 0.055(2) 0.074(4) -0.015(2) 0.018(3) -0.0114(19)
C13 0.071(3) 0.058(3) 0.083(3) -0.003(2) 0.049(3) -0.005(2)
C26 0.044(2) 0.051(2) 0.086(4) 0.011(2) 0.013(2) -0.0078(19)
C17 0.046(2) 0.056(2) 0.056(3) -0.001(2) 0.013(2) -0.0020(18)
N2 0.0403(19) 0.0433(18) 0.100(3) 0.0018(17) 0.015(2) -0.0019(15)
C25 0.042(2) 0.046(2) 0.050(3) 0.0023(17) 0.005(2) -0.0059(17)
C11 0.059(3) 0.055(2) 0.060(3) 0.004(2) 0.023(2) -0.0054(19)
C29 0.055(3) 0.049(2) 0.079(3) -0.006(2) 0.029(3) -0.006(2)
C15 0.072(3) 0.063(3) 0.062(3) 0.005(2) 0.034(3) 0.001(2)
C14 0.046(2) 0.055(2) 0.063(3) 0.002(2) 0.020(2) -0.0015(18)
C7 0.080(3) 0.061(3) 0.094(4) -0.004(2) 0.050(3) -0.014(2)
C22 0.051(3) 0.047(2) 0.097(4) 0.006(2) 0.024(3) -0.0113(19)
C8 0.055(2) 0.062(2) 0.057(3) 0.001(2) 0.024(2) -0.004(2)
C10 0.093(4) 0.064(3) 0.106(4) 0.009(3) 0.063(3) 0.004(2)
C18 0.058(3) 0.059(2) 0.055(3) 0.004(2) 0.025(2) -0.003(2)
C16 0.075(3) 0.052(2) 0.072(3) 0.014(2) 0.030(3) 0.004(2)
C5 0.084(3) 0.072(3) 0.088(4) 0.006(3) 0.048(3) 0.014(3)
C21 0.045(2) 0.071(3) 0.071(3) 0.000(2) 0.023(2) -0.006(2)
N1 0.104(3) 0.081(2) 0.143(3) 0.003(2) 0.077(3) 0.015(2)
C19 0.063(3) 0.055(2) 0.065(3) 0.007(2) 0.024(3) -0.006(2)
C36 0.044(3) 0.086(3) 0.081(4) -0.009(3) 0.011(3) 0.003(2)
C6 0.072(3) 0.085(3) 0.080(4) 0.001(3) 0.046(3) -0.002(3)
C40 0.064(3) 0.099(4) 0.078(4) -0.008(3) 0.024(3) -0.009(3)
C31 0.094(5) 0.087(4) 0.216(9) -0.059(5) 0.081(6) -0.047(4)
F4 0.174(4) 0.083(2) 0.179(4) 0.028(2) 0.054(3) 0.004(2)
C30 0.057(3) 0.080(3) 0.108(4) -0.024(3) 0.024(3) -0.014(2)
C41 0.060(3) 0.052(3) 0.192(5) -0.013(3) 0.037(3) 0.001(2)
C37 0.054(3) 0.089(4) 0.132(6) -0.017(4) 0.021(4) 0.005(2)
C43 0.076(3) 0.073(3) 0.150(6) -0.043(3) 0.016(4) -0.012(3)
B1 0.059(4) 0.076(4) 0.104(6) 0.018(4) 0.025(4) 0.014(3)
F1 0.108(3) 0.224(4) 0.175(4) 0.024(3) 0.037(3) -0.015(3)
F3 0.263(5) 0.097(2) 0.296(6) 0.015(3) 0.198(5) 0.050(3)
C32 0.133(7) 0.075(4) 0.310(14) -0.018(6) 0.139(9) -0.039(5)
C42 0.078(3) 0.084(3) 0.186(5) -0.043(3) 0.015(3) 0.006(3)
F2 0.231(6) 0.239(5) 0.094(4) 0.014(3) 0.011(4) 0.058(4)
C39 0.096(5) 0.122(5) 0.099(5) -0.012(4) 0.046(4) -0.015(4)
C34 0.105(4) 0.109(4) 0.116(5) 0.047(4) 0.021(4) -0.023(4)
C38 0.074(4) 0.105(4) 0.145(7) -0.031(4) 0.057(5) -0.016(3)
C2 0.112(5) 0.104(4) 0.125(6) -0.005(5) 0.060(4) 0.009(4)
C3 0.120(5) 0.091(4) 0.175(5) -0.030(4) 0.058(4) 0.023(4)
C1 0.149(9) 0.124(8) 0.126(8) -0.015(7) 0.035(7) 0.000(7)
C33 0.186(9) 0.113(5) 0.217(10) 0.062(6) 0.105(9) -0.023(6)
O2 0.098(3) 0.0652(18) 0.158(3) 0.001(2) 0.084(3) 0.0000(17)
C4 0.177(8) 0.125(6) 0.179(8) -0.025(5) 0.068(6) 0.015(5)
C2A 0.112(5) 0.108(5) 0.126(6) -0.004(5) 0.057(5) 0.008(5)
C1A 0.124(9) 0.124(9) 0.120(9) -0.011(8) 0.052(8) 0.006(8)
C3A 0.118(7) 0.103(6) 0.152(7) -0.011(6) 0.056(6) 0.014(6)
C4A 0.127(11) 0.099(11) 0.173(11) -0.014(10) 0.060(10) 0.012(10)

_geom_special_details            
;
 All esds (except the esd in the dihedral angle between two l.s. planes)
 are estimated using the full covariance matrix.  The cell esds are taken
 into account individually in the estimation of esds in distances, angles
 and torsion angles; correlations between esds in cell parameters are only
 used when they are defined by crystal symmetry.  An approximate (isotropic)
 treatment of cell esds is used for estimating esds involving l.s. planes.
;
loop_
_geom_bond_atom_site_label_1
_geom_bond_atom_site_label_2
_geom_bond_distance
_geom_bond_site_symmetry_2
_geom_bond_publ_flag
O1 C9 1.376(4) . ?
O1 C13 1.390(4) . ?
C28 C27 1.355(5) . ?
C28 C24 1.425(5) . ?
C28 C29 1.499(5) . ?
C27 C35 1.495(5) . ?
C27 N2 1.406(4) . ?
C24 C23 1.401(5) . ?
C24 C25 1.412(5) . ?
C23 C26 1.380(5) . ?
C23 C22 1.402(5) . ?
C9 C8 1.378(5) . ?
C9 C10 1.368(5) . ?
C20 C17 1.493(5) . ?
C20 C25 1.347(5) . ?
C20 C21 1.426(5) . ?
C12 C13 1.432(5) . ?
C12 C11 1.350(5) . ?
C12 C14 1.496(5) . ?
C35 C36 1.375(6) . ?
C35 C40 1.361(6) . ?
C13 O2 1.211(4) . ?
C26 H26 0.9300 . ?
C26 N2 1.326(4) . ?
C17 C18 1.364(5) . ?
C17 C16 1.397(5) . ?
N2 C41 1.502(5) . ?
C25 H25 0.9300 . ?
C11 H11 0.9300 . ?
C11 C8 1.419(5) . ?
C29 C30 1.368(6) . ?
C29 C34 1.359(7) . ?
C15 H15 0.9300 . ?
C15 C14 1.376(5) . ?
C15 C16 1.367(5) . ?
C14 C19 1.378(5) . ?
C7 H7 0.9300 . ?
C7 C8 1.409(5) . ?
C7 C6 1.346(5) . ?
C22 H22 0.9300 . ?
C22 C21 1.362(5) . ?
C10 H10 0.9300 . ?
C10 C5 1.403(5) . ?
C18 H18 0.9300 . ?
C18 C19 1.386(5) . ?
C16 H16 0.9300 . ?
C5 N1 1.355(5) . ?
C5 C6 1.425(5) . ?
C21 H21 0.9300 . ?
N1 C2 1.483(8) . ?
N1 C3 1.516(6) . ?
N1 C2A 1.484(9) . ?
N1 C3A 1.497(10) . ?
C19 H19 0.9300 . ?
C36 H36 0.9300 . ?
C36 C37 1.377(6) . ?
C6 H6 0.9300 . ?
C40 H40 0.9300 . ?
C40 C39 1.347(6) . ?
C31 H31 0.9300 . ?
C31 C30 1.371(7) . ?
C31 C32 1.293(12) . ?
F4 B1 1.333(6) . ?
C30 H30 0.9300 . ?
C41 H41A 0.9700 . ?
C41 H41B 0.9700 . ?
C41 C42 1.393(6) . ?
C37 H37 0.9300 . ?
C37 C38 1.356(8) . ?
C43 H43A 0.9600 . ?
C43 H43B 0.9600 . ?
C43 H43C 0.9600 . ?
C43 C42 1.508(6) . ?
B1 F1 1.349(7) . ?
B1 F3 1.275(6) . ?
B1 F2 1.353(8) . ?
C32 H32 0.9300 . ?
C32 C33 1.345(12) . ?
C42 H42A 0.9700 . ?
C42 H42B 0.9700 . ?
C39 H39 0.9300 . ?
C39 C38 1.366(8) . ?
C34 H34 0.9300 . ?
C34 C33 1.394(8) . ?
C38 H38 0.9300 . ?
C2 H2A 0.9700 . ?
C2 H2B 0.9700 . ?
C2 C1 1.480(9) . ?
C3 H3A 0.9700 . ?
C3 H3B 0.9700 . ?
C3 C4 1.413(8) . ?
C1 H1A 0.9600 . ?
C1 H1B 0.9600 . ?
C1 H1C 0.9600 . ?
C33 H33 0.9300 . ?
C4 H4A 0.9600 . ?
C4 H4B 0.9600 . ?
C4 H4C 0.9600 . ?
C2A H2AA 0.9700 . ?
C2A H2AB 0.9700 . ?
C2A C1A 1.477(9) . ?
C1A H1AA 0.9600 . ?
C1A H1AB 0.9600 . ?
C1A H1AC 0.9600 . ?
C3A H3AA 0.9700 . ?
C3A H3AB 0.9700 . ?
C3A C4A 1.472(10) . ?
C4A H4AA 0.9600 . ?
C4A H4AB 0.9600 . ?
C4A H4AC 0.9600 . ?

loop_
_geom_angle_atom_site_label_1
_geom_angle_atom_site_label_2
_geom_angle_atom_site_label_3
_geom_angle
_geom_angle_site_symmetry_1
_geom_angle_site_symmetry_3
_geom_angle_publ_flag
C9 O1 C13 122.8(3) . . ?
C27 C28 C24 120.6(3) . . ?
C27 C28 C29 119.8(3) . . ?
C24 C28 C29 119.6(3) . . ?
C28 C27 C35 122.2(3) . . ?
C28 C27 N2 119.7(3) . . ?
N2 C27 C35 118.1(3) . . ?
C23 C24 C28 117.8(3) . . ?
C23 C24 C25 118.6(3) . . ?
C25 C24 C28 123.6(3) . . ?
C24 C23 C22 119.8(3) . . ?
C26 C23 C24 119.5(3) . . ?
C26 C23 C22 120.7(3) . . ?
O1 C9 C8 119.1(3) . . ?
C10 C9 O1 116.6(3) . . ?
C10 C9 C8 124.3(4) . . ?
C25 C20 C17 121.6(3) . . ?
C25 C20 C21 119.0(3) . . ?
C21 C20 C17 119.4(3) . . ?
C13 C12 C14 120.1(3) . . ?
C11 C12 C13 118.3(3) . . ?
C11 C12 C14 121.5(3) . . ?
C36 C35 C27 121.9(4) . . ?
C40 C35 C27 119.6(4) . . ?
C40 C35 C36 118.5(4) . . ?
O1 C13 C12 118.2(3) . . ?
O2 C13 O1 113.2(3) . . ?
O2 C13 C12 128.6(4) . . ?
C23 C26 H26 119.0 . . ?
N2 C26 C23 122.1(3) . . ?
N2 C26 H26 119.0 . . ?
C18 C17 C20 121.8(3) . . ?
C18 C17 C16 116.8(3) . . ?
C16 C17 C20 121.4(3) . . ?
C27 N2 C41 119.4(3) . . ?
C26 N2 C27 120.4(3) . . ?
C26 N2 C41 120.2(3) . . ?
C24 C25 H25 119.1 . . ?
C20 C25 C24 121.8(3) . . ?
C20 C25 H25 119.1 . . ?
C12 C11 H11 118.6 . . ?
C12 C11 C8 122.8(3) . . ?
C8 C11 H11 118.6 . . ?
C30 C29 C28 120.2(4) . . ?
C34 C29 C28 120.9(4) . . ?
C34 C29 C30 118.9(4) . . ?
C14 C15 H15 119.0 . . ?
C16 C15 H15 119.0 . . ?
C16 C15 C14 122.0(4) . . ?
C15 C14 C12 119.6(3) . . ?
C15 C14 C19 116.9(3) . . ?
C19 C14 C12 123.4(3) . . ?
C8 C7 H7 118.6 . . ?
C6 C7 H7 118.6 . . ?
C6 C7 C8 122.8(4) . . ?
C23 C22 H22 120.0 . . ?
C21 C22 C23 120.1(3) . . ?
C21 C22 H22 120.0 . . ?
C9 C8 C11 118.7(3) . . ?
C9 C8 C7 115.6(4) . . ?
C7 C8 C11 125.6(3) . . ?
C9 C10 H10 120.5 . . ?
C9 C10 C5 119.0(4) . . ?
C5 C10 H10 120.5 . . ?
C17 C18 H18 119.1 . . ?
C17 C18 C19 121.8(3) . . ?
C19 C18 H18 119.1 . . ?
C17 C16 H16 119.4 . . ?
C15 C16 C17 121.2(4) . . ?
C15 C16 H16 119.4 . . ?
C10 C5 C6 118.1(4) . . ?
N1 C5 C10 120.8(4) . . ?
N1 C5 C6 121.0(4) . . ?
C20 C21 H21 119.6 . . ?
C22 C21 C20 120.7(3) . . ?
C22 C21 H21 119.6 . . ?
C5 N1 C2 122.9(9) . . ?
C5 N1 C3 121.7(4) . . ?
C5 N1 C2A 122.9(12) . . ?
C5 N1 C3A 117.4(14) . . ?
C2 N1 C3 115.2(9) . . ?
C2A N1 C3A 100.4(18) . . ?
C14 C19 C18 121.3(3) . . ?
C14 C19 H19 119.4 . . ?
C18 C19 H19 119.4 . . ?
C35 C36 H36 120.0 . . ?
C35 C36 C37 119.9(5) . . ?
C37 C36 H36 120.0 . . ?
C7 C6 C5 120.2(4) . . ?
C7 C6 H6 119.9 . . ?
C5 C6 H6 119.9 . . ?
C35 C40 H40 118.9 . . ?
C39 C40 C35 122.2(5) . . ?
C39 C40 H40 118.9 . . ?
C30 C31 H31 118.7 . . ?
C32 C31 H31 118.7 . . ?
C32 C31 C30 122.5(8) . . ?
C29 C30 C31 120.0(6) . . ?
C29 C30 H30 120.0 . . ?
C31 C30 H30 120.0 . . ?
N2 C41 H41A 107.5 . . ?
N2 C41 H41B 107.5 . . ?
H41A C41 H41B 107.0 . . ?
C42 C41 N2 119.1(4) . . ?
C42 C41 H41A 107.5 . . ?
C42 C41 H41B 107.5 . . ?
C36 C37 H37 120.2 . . ?
C38 C37 C36 119.6(6) . . ?
C38 C37 H37 120.2 . . ?
H43A C43 H43B 109.5 . . ?
H43A C43 H43C 109.5 . . ?
H43B C43 H43C 109.5 . . ?
C42 C43 H43A 109.5 . . ?
C42 C43 H43B 109.5 . . ?
C42 C43 H43C 109.5 . . ?
F4 B1 F1 108.2(5) . . ?
F4 B1 F2 113.0(6) . . ?
F1 B1 F2 101.8(5) . . ?
F3 B1 F4 111.3(5) . . ?
F3 B1 F1 110.2(6) . . ?
F3 B1 F2 111.8(6) . . ?
C31 C32 H32 120.9 . . ?
C31 C32 C33 118.2(7) . . ?
C33 C32 H32 120.9 . . ?
C41 C42 C43 113.7(4) . . ?
C41 C42 H42A 108.8 . . ?
C41 C42 H42B 108.8 . . ?
C43 C42 H42A 108.8 . . ?
C43 C42 H42B 108.8 . . ?
H42A C42 H42B 107.7 . . ?
C40 C39 H39 120.6 . . ?
C40 C39 C38 118.9(6) . . ?
C38 C39 H39 120.6 . . ?
C29 C34 H34 121.2 . . ?
C29 C34 C33 117.6(7) . . ?
C33 C34 H34 121.2 . . ?
C37 C38 C39 120.8(5) . . ?
C37 C38 H38 119.6 . . ?
C39 C38 H38 119.6 . . ?
N1 C2 H2A 110.0 . . ?
N1 C2 H2B 110.0 . . ?
H2A C2 H2B 108.4 . . ?
C1 C2 N1 108.4(9) . . ?
C1 C2 H2A 110.0 . . ?
C1 C2 H2B 110.0 . . ?
N1 C3 H3A 110.6 . . ?
N1 C3 H3B 110.6 . . ?
H3A C3 H3B 108.7 . . ?
C4 C3 N1 105.7(7) . . ?
C4 C3 H3A 110.6 . . ?
C4 C3 H3B 110.6 . . ?
C2 C1 H1A 109.5 . . ?
C2 C1 H1B 109.5 . . ?
C2 C1 H1C 109.5 . . ?
H1A C1 H1B 109.5 . . ?
H1A C1 H1C 109.5 . . ?
H1B C1 H1C 109.5 . . ?
C32 C33 C34 122.7(8) . . ?
C32 C33 H33 118.6 . . ?
C34 C33 H33 118.6 . . ?
C3 C4 H4A 109.5 . . ?
C3 C4 H4B 109.5 . . ?
C3 C4 H4C 109.5 . . ?
H4A C4 H4B 109.5 . . ?
H4A C4 H4C 109.5 . . ?
H4B C4 H4C 109.5 . . ?
N1 C2A H2AA 108.7 . . ?
N1 C2A H2AB 108.7 . . ?
H2AA C2A H2AB 107.6 . . ?
C1A C2A N1 114.4(12) . . ?
C1A C2A H2AA 108.7 . . ?
C1A C2A H2AB 108.7 . . ?
C2A C1A H1AA 109.5 . . ?
C2A C1A H1AB 109.5 . . ?
C2A C1A H1AC 109.5 . . ?
H1AA C1A H1AB 109.5 . . ?
H1AA C1A H1AC 109.5 . . ?
H1AB C1A H1AC 109.5 . . ?
N1 C3A H3AA 109.7 . . ?
N1 C3A H3AB 109.7 . . ?
H3AA C3A H3AB 108.2 . . ?
C4A C3A N1 110.0(8) . . ?
C4A C3A H3AA 109.7 . . ?
C4A C3A H3AB 109.7 . . ?
C3A C4A H4AA 109.5 . . ?
C3A C4A H4AB 109.5 . . ?
C3A C4A H4AC 109.5 . . ?
H4AA C4A H4AB 109.5 . . ?
H4AA C4A H4AC 109.5 . . ?
H4AB C4A H4AC 109.5 . . ?

loop_
_geom_hbond_atom_site_label_D
_geom_hbond_atom_site_label_H
_geom_hbond_atom_site_label_A
_geom_hbond_distance_DH
_geom_hbond_distance_HA
_geom_hbond_distance_DA
_geom_hbond_angle_DHA
_geom_hbond_site_symmetry_A
_geom_hbond_publ_flag
C26 H26 O2 0.93 2.39 3.311(5) 173.1 1_545 yes
C7 H7 F4 0.93 2.48 3.386(5) 164.6 2 yes

loop_
_geom_torsion_atom_site_label_1
_geom_torsion_atom_site_label_2
_geom_torsion_atom_site_label_3
_geom_torsion_atom_site_label_4
_geom_torsion
_geom_torsion_site_symmetry_1
_geom_torsion_site_symmetry_2
_geom_torsion_site_symmetry_3
_geom_torsion_site_symmetry_4
_geom_torsion_publ_flag
O1 C9 C8 C11 1.3(6) . . . . ?
O1 C9 C8 C7 -178.7(4) . . . . ?
O1 C9 C10 C5 178.2(4) . . . . ?
C28 C27 C35 C36 105.6(5) . . . . ?
C28 C27 C35 C40 -72.6(5) . . . . ?
C28 C27 N2 C26 -0.3(6) . . . . ?
C28 C27 N2 C41 177.8(4) . . . . ?
C28 C24 C23 C26 -1.0(6) . . . . ?
C28 C24 C23 C22 178.2(4) . . . . ?
C28 C24 C25 C20 -178.7(4) . . . . ?
C28 C29 C30 C31 -179.4(4) . . . . ?
C28 C29 C34 C33 -179.3(5) . . . . ?
C27 C28 C24 C23 1.5(5) . . . . ?
C27 C28 C24 C25 179.9(4) . . . . ?
C27 C28 C29 C30 -77.6(5) . . . . ?
C27 C28 C29 C34 104.5(5) . . . . ?
C27 C35 C36 C37 -176.6(4) . . . . ?
C27 C35 C40 C39 178.0(4) . . . . ?
C27 N2 C41 C42 -154.8(5) . . . . ?
C24 C28 C27 C35 -178.5(4) . . . . ?
C24 C28 C27 N2 -0.8(6) . . . . ?
C24 C28 C29 C30 100.8(4) . . . . ?
C24 C28 C29 C34 -77.2(5) . . . . ?
C24 C23 C26 N2 -0.2(6) . . . . ?
C24 C23 C22 C21 0.7(6) . . . . ?
C23 C24 C25 C20 -0.3(5) . . . . ?
C23 C26 N2 C27 0.8(6) . . . . ?
C23 C26 N2 C41 -177.2(4) . . . . ?
C23 C22 C21 C20 -0.5(7) . . . . ?
C9 O1 C13 C12 -1.6(6) . . . . ?
C9 O1 C13 O2 -179.4(4) . . . . ?
C9 C10 C5 N1 -176.7(5) . . . . ?
C9 C10 C5 C6 0.2(7) . . . . ?
C20 C17 C18 C19 -179.9(4) . . . . ?
C20 C17 C16 C15 179.3(4) . . . . ?
C12 C11 C8 C9 -0.7(6) . . . . ?
C12 C11 C8 C7 179.3(4) . . . . ?
C12 C14 C19 C18 -176.5(4) . . . . ?
C35 C27 N2 C26 177.5(4) . . . . ?
C35 C27 N2 C41 -4.5(6) . . . . ?
C35 C36 C37 C38 -2.6(7) . . . . ?
C35 C40 C39 C38 -0.1(8) . . . . ?
C13 O1 C9 C8 -0.2(6) . . . . ?
C13 O1 C9 C10 -178.7(4) . . . . ?
C13 C12 C11 C8 -1.1(6) . . . . ?
C13 C12 C14 C15 159.1(4) . . . . ?
C13 C12 C14 C19 -23.6(6) . . . . ?
C26 C23 C22 C21 179.8(4) . . . . ?
C26 N2 C41 C42 23.3(8) . . . . ?
C17 C20 C25 C24 -179.5(3) . . . . ?
C17 C20 C21 C22 179.9(4) . . . . ?
C17 C18 C19 C14 -0.4(6) . . . . ?
N2 C27 C35 C36 -72.1(5) . . . . ?
N2 C27 C35 C40 109.6(4) . . . . ?
N2 C41 C42 C43 171.8(5) . . . . ?
C25 C24 C23 C26 -179.5(4) . . . . ?
C25 C24 C23 C22 -0.3(6) . . . . ?
C25 C20 C17 C18 32.0(6) . . . . ?
C25 C20 C17 C16 -148.4(4) . . . . ?
C25 C20 C21 C22 0.0(6) . . . . ?
C11 C12 C13 O1 2.2(6) . . . . ?
C11 C12 C13 O2 179.7(5) . . . . ?
C11 C12 C14 C15 -22.1(6) . . . . ?
C11 C12 C14 C19 155.2(4) . . . . ?
C29 C28 C27 C35 -0.2(6) . . . . ?
C29 C28 C27 N2 177.5(4) . . . . ?
C29 C28 C24 C23 -176.9(4) . . . . ?
C29 C28 C24 C25 1.5(6) . . . . ?
C29 C34 C33 C32 -2.1(11) . . . . ?
C15 C14 C19 C18 0.9(6) . . . . ?
C14 C12 C13 O1 -178.9(4) . . . . ?
C14 C12 C13 O2 -1.4(7) . . . . ?
C14 C12 C11 C8 180.0(4) . . . . ?
C14 C15 C16 C17 1.7(7) . . . . ?
C22 C23 C26 N2 -179.3(4) . . . . ?
C8 C9 C10 C5 -0.2(8) . . . . ?
C8 C7 C6 C5 -0.8(8) . . . . ?
C10 C9 C8 C11 179.7(4) . . . . ?
C10 C9 C8 C7 -0.3(7) . . . . ?
C10 C5 N1 C2 174.2(9) . . . . ?
C10 C5 N1 C3 -0.8(9) . . . . ?
C10 C5 N1 C2A 160.4(11) . . . . ?
C10 C5 N1 C3A 35.1(10) . . . . ?
C10 C5 C6 C7 0.3(7) . . . . ?
C18 C17 C16 C15 -1.1(6) . . . . ?
C16 C17 C18 C19 0.5(6) . . . . ?
C16 C15 C14 C12 175.9(4) . . . . ?
C16 C15 C14 C19 -1.6(6) . . . . ?
C5 N1 C2 C1 87.5(17) . . . . ?
C5 N1 C3 C4 -75.7(8) . . . . ?
C5 N1 C2A C1A 114(2) . . . . ?
C5 N1 C3A C4A -108.2(19) . . . . ?
C21 C20 C17 C18 -148.0(4) . . . . ?
C21 C20 C17 C16 31.6(6) . . . . ?
C21 C20 C25 C24 0.4(6) . . . . ?
N1 C5 C6 C7 177.2(5) . . . . ?
C36 C35 C40 C39 -0.3(7) . . . . ?
C36 C37 C38 C39 2.2(8) . . . . ?
C6 C7 C8 C9 0.8(7) . . . . ?
C6 C7 C8 C11 -179.2(5) . . . . ?
C6 C5 N1 C2 -2.7(11) . . . . ?
C6 C5 N1 C3 -177.6(6) . . . . ?
C6 C5 N1 C2A -16.5(13) . . . . ?
C6 C5 N1 C3A -141.7(8) . . . . ?
C40 C35 C36 C37 1.7(6) . . . . ?
C40 C39 C38 C37 -0.9(9) . . . . ?
C31 C32 C33 C34 0.1(13) . . . . ?
C30 C29 C34 C33 2.7(8) . . . . ?
C30 C31 C32 C33 1.3(12) . . . . ?
C32 C31 C30 C29 -0.7(9) . . . . ?
C34 C29 C30 C31 -1.4(7) . . . . ?
C2 N1 C3 C4 109.0(10) . . . . ?
C3 N1 C2 C1 -97.3(15) . . . . ?
C2A N1 C3A C4A 116(2) . . . . ?
C3A N1 C2A C1A -114(2) . . . . ?

_shelx_res_file                  
;
TITL 99 in P2(1)/c
    99.res
    created by SHELXL-2018/3 at 12:17:02 on 25-Mar-2019
CELL 0.71069 14.502 12.866 20.32 90 106.828 90
ZERR 4 0.0012 0.0009 0.0019 0 0.005 0
LATT 1
SYMM -X,0.5+Y,0.5-Z
SFAC C H B F N O
UNIT 172 156 4 16 8 8
EQIV $1 +X,-1+Y,+Z
EQIV $2 -X,0.5+Y,0.5-Z
DFIX 1.48 0.01 N1 C2 N1 C2A N1 C3A N1 C3 C4A C3A C4 C3 C2A C1A C2 C1
DFIX 2.5 N1 C4
DFIX 2.5 N1 C4A
DFIX 2.5 N1 C1A
DFIX 2.5 N1 C1
DFIX 2.5 C5 C3A
DFIX 2.5 C5 C3
DFIX 2.5 C5 C2A
DFIX 2.5 C5 C2
SIMU 0.01 0.02 2 N1 C2 C3 C1 C4 C2A C1A C3A C4A
SIMU 0.005 0.01 2 C41 C42
RIGU 0.01 0.01 C2 C3 C1 C4 C2A C1A C3A C4A N1
ISOR 0.01 0.02 N1 C2 C3 C1 C4 C2A C1A C3A C4A

L.S. 10
PLAN  3
SIZE 0.16 0.12 0.12
TEMP 20(2)
HTAB C26 O2_$1
HTAB C7 F4_$2
BOND $H
CONF
fmap 2
acta
MERG 2
OMIT 0 50.5
OMIT -1 0 2
OMIT 1 10 4
OMIT 5 1 0
OMIT 4 11 3
OMIT 1 10 2
OMIT 6 0 2
OMIT 0 10 0
OMIT 2 10 4
OMIT 3 1 8
OMIT -5 1 1
OMIT 0 2 0
OMIT -1 0 4
OMIT 2 1 1
OMIT 5 3 1
OMIT 7 0 0
OMIT -9 3 3
OMIT 0 11 8
OMIT -8 6 12
OMIT 1 5 5
OMIT -4 2 1
OMIT -10 6 5
OMIT -3 1 7
OMIT 1 4 0
OMIT 6 0 4
OMIT -10 2 4
OMIT -1 3 8
OMIT 4 0 6
OMIT 5 2 0
OMIT 2 6 10
OMIT -13 5 4
OMIT -5 2 15
OMIT 0 1 6
OMIT 6 0 12
OMIT 4 1 2
OMIT -2 2 7
OMIT 3 0 6
OMIT -6 0 2
OMIT -1 3 9
OMIT 4 0 0
OMIT -3 0 20
OMIT 3 3 9
OMIT -1 7 8
OMIT 2 10 6
OMIT 8 1 3
OMIT 5 5 3
OMIT 0 2 13
OMIT -6 6 21
OMIT -4 6 2
OMIT -3 4 2
OMIT -10 2 14
OMIT 1 3 4
OMIT -8 2 4
OMIT 3 2 10
OMIT -3 1 2
OMIT 12 2 0
OMIT 3 1 12
OMIT -4 5 5
OMIT -6 4 18
OMIT -7 6 16
OMIT -1 1 6
OMIT -3 6 1
OMIT -11 5 12
OMIT -5 6 7
OMIT 6 2 12
OMIT -6 6 16
OMIT -7 5 17
OMIT 5 3 7
OMIT 0 3 2
OMIT -5 3 1
OMIT -2 0 2
OMIT 3 1 7
OMIT -3 1 6
OMIT -5 5 1
OMIT 6 2 8
OMIT 1 4 8
OMIT -7 2 3
OMIT -1 5 5
OMIT 3 1 2
OMIT -8 1 2
OMIT 1 3 6
OMIT 2 2 7
OMIT -1 2 9
OMIT 1 11 0
OMIT 9 2 3
OMIT -10 1 2
OMIT -3 7 8
OMIT -3 1 18
OMIT -6 2 7
OMIT -2 3 10
OMIT 2 3 3
OMIT 0 5 9
OMIT 8 1 7
OMIT -7 1 1
OMIT -8 3 10
OMIT -3 5 14
OMIT 1 10 0
OMIT -11 5 8
OMIT -9 2 7
OMIT -2 7 1
OMIT -2 1 5
OMIT 2 3 1
OMIT -3 6 13
OMIT 0 7 2
OMIT -9 5 16
OMIT 0 7 6
OMIT 3 10 6
OMIT -10 3 10
OMIT 14 4 1
OMIT 10 6 8
OMIT -1 2 3
OMIT -8 7 11
OMIT -7 3 5
OMIT 4 11 4
OMIT -2 5 3
OMIT -2 5 11
OMIT 7 3 2
OMIT -1 5 7
OMIT -11 6 1
OMIT -11 5 13
OMIT 3 8 2
OMIT 5 3 0
OMIT -5 2 8
OMIT 9 1 3
OMIT -5 4 22
OMIT 0 1 3
OMIT -2 1 2
OMIT 3 12 2
OMIT 7 1 2
OMIT 1 5 14
OMIT 0 2 11
OMIT 0 5 15
OMIT -5 12 3
OMIT 6 2 3
OMIT -1 12 2
OMIT 6 2 2
OMIT 1 6 1
OMIT 3 10 8
REM <olex2.extras>
REM <HklSrc "%.\\99.hkl">
REM </olex2.extras>

WGHT    0.085000    0.120000
FVAR       0.06975   0.57955   0.87298
O1    6   -0.101823    1.021318    0.156143    11.00000    0.07305    0.05793 =
         0.10480    0.00486    0.05152   -0.00051
C28   1    0.237554    0.297153    0.060555    11.00000    0.03642    0.04804 =
         0.04966   -0.00019    0.00591   -0.00833
C27   1    0.265009    0.199426    0.049930    11.00000    0.04001    0.05288 =
         0.06305    0.00034    0.00836   -0.00779
C24   1    0.153927    0.314238    0.082451    11.00000    0.03674    0.04551 =
         0.04353    0.00644   -0.00088   -0.00862
C23   1    0.102964    0.226943    0.094036    11.00000    0.03285    0.04866 =
         0.06779    0.00167    0.00958   -0.00581
C9    1   -0.174453    1.027172    0.187103    11.00000    0.05570    0.06019 =
         0.06298    0.00888    0.02932    0.00020
C20   1    0.042885    0.426659    0.116584    11.00000    0.05005    0.05200 =
         0.04881    0.00621    0.01685   -0.00411
C12   1   -0.098815    0.833467    0.164349    11.00000    0.05094    0.05029 =
         0.05371    0.00318    0.01597   -0.00466
C35   1    0.353532    0.178110    0.028560    11.00000    0.04590    0.05510 =
         0.07400   -0.01463    0.01814   -0.01135
C13   1   -0.062998    0.927501    0.143008    11.00000    0.07055    0.05754 =
         0.08263   -0.00261    0.04869   -0.00493
C26   1    0.134112    0.128847    0.083033    11.00000    0.04387    0.05110 =
         0.08630    0.01052    0.01343   -0.00780
AFIX  43
H26   2    0.100000    0.071305    0.090960    11.00000   -1.20000
AFIX   0
C17   1    0.008245    0.532140    0.128821    11.00000    0.04554    0.05571 =
         0.05587   -0.00129    0.01273   -0.00202
N2    5    0.211151    0.114095    0.061514    11.00000    0.04034    0.04332 =
         0.09956    0.00178    0.01518   -0.00189
C25   1    0.121299    0.413805    0.094603    11.00000    0.04183    0.04608 =
         0.04976    0.00230    0.00529   -0.00588
AFIX  43
H25   2    0.154880    0.472124    0.087226    11.00000   -1.20000
AFIX   0
C11   1   -0.170750    0.840382    0.194018    11.00000    0.05895    0.05546 =
         0.05974    0.00374    0.02326   -0.00540
AFIX  43
H11   2   -0.195000    0.779439    0.207210    11.00000   -1.20000
AFIX   0
C29   1    0.297053    0.388123    0.051073    11.00000    0.05477    0.04940 =
         0.07868   -0.00554    0.02923   -0.00614
C15   1   -0.068323    0.646124    0.191116    11.00000    0.07151    0.06314 =
         0.06190    0.00464    0.03357    0.00079
AFIX  43
H15   2   -0.097066    0.655116    0.226126    11.00000   -1.20000
AFIX   0
C14   1   -0.057973    0.730764    0.152507    11.00000    0.04559    0.05532 =
         0.06302    0.00241    0.01998   -0.00147
C7    1   -0.286456    0.949141    0.235918    11.00000    0.08050    0.06059 =
         0.09376   -0.00443    0.04986   -0.01435
AFIX  43
H7    2   -0.312719    0.890175    0.249957    11.00000   -1.20000
AFIX   0
C22   1    0.021792    0.239876    0.117487    11.00000    0.05109    0.04717 =
         0.09743    0.00642    0.02353   -0.01133
AFIX  43
H22   2   -0.011719    0.182008    0.125668    11.00000   -1.20000
AFIX   0
C8    1   -0.210913    0.936629    0.205925    11.00000    0.05476    0.06151 =
         0.05670    0.00142    0.02423   -0.00388
C10   1   -0.207185    1.124521    0.195600    11.00000    0.09293    0.06432 =
         0.10621    0.00891    0.06263    0.00350
AFIX  43
H10   2   -0.179605    1.182929    0.182010    11.00000   -1.20000
AFIX   0
C18   1    0.019210    0.616226    0.090899    11.00000    0.05760    0.05932 =
         0.05486    0.00404    0.02459   -0.00300
AFIX  43
H18   2    0.049006    0.607594    0.056428    11.00000   -1.20000
AFIX   0
C16   1   -0.037631    0.549172    0.179578    11.00000    0.07504    0.05204 =
         0.07203    0.01436    0.02969    0.00361
AFIX  43
H16   2   -0.047473    0.493559    0.205997    11.00000   -1.20000
AFIX   0
C5    1   -0.282993    1.134912    0.225126    11.00000    0.08414    0.07199 =
         0.08765    0.00567    0.04779    0.01358
C21   1   -0.008048    0.337069    0.128303    11.00000    0.04452    0.07076 =
         0.07136    0.00047    0.02305   -0.00588
AFIX  43
H21   2   -0.062264    0.345099    0.143505    11.00000   -1.20000
AFIX   0
N1    5   -0.320645    1.229554    0.231353    11.00000    0.10406    0.08126 =
         0.14279    0.00332    0.07684    0.01468
C19   1   -0.012840    0.714173    0.102334    11.00000    0.06294    0.05494 =
         0.06482    0.00726    0.02407   -0.00578
AFIX  43
H19   2   -0.003720    0.769772    0.075642    11.00000   -1.20000
AFIX   0
C36   1    0.435932    0.138688    0.073617    11.00000    0.04419    0.08607 =
         0.08050   -0.00873    0.01110    0.00288
AFIX  43
H36   2    0.436634    0.121059    0.118145    11.00000   -1.20000
AFIX   0
C6    1   -0.322283    1.042763    0.245142    11.00000    0.07199    0.08466 =
         0.07988    0.00147    0.04588   -0.00166
AFIX  43
H6    2   -0.372803    1.047299    0.264627    11.00000   -1.20000
AFIX   0
C40   1    0.354277    0.200559   -0.036717    11.00000    0.06411    0.09859 =
         0.07757   -0.00777    0.02393   -0.00910
AFIX  43
H40   2    0.298658    0.226947   -0.067494    11.00000   -1.20000
AFIX   0
C31   1    0.434370    0.496096    0.091978    11.00000    0.09416    0.08697 =
         0.21599   -0.05922    0.08059   -0.04682
AFIX  43
H31   2    0.490608    0.511714    0.126423    11.00000   -1.20000
AFIX   0

F4    4    0.343081    0.210888    0.216525    11.00000    0.17360    0.08253 =
         0.17884    0.02791    0.05438    0.00351
C30   1    0.380637    0.412256    0.100585    11.00000    0.05699    0.08023 =
         0.10811   -0.02412    0.02360   -0.01415
AFIX  43
H30   2    0.401010    0.371800    0.140076    11.00000   -1.20000
AFIX   0
C41   1    0.239789    0.006182    0.047174    11.00000    0.06028    0.05249 =
         0.19177   -0.01291    0.03704    0.00059
AFIX  23
H41A  2    0.267009    0.010547    0.008919    11.00000   -1.20000
H41B  2    0.291083   -0.016211    0.086925    11.00000   -1.20000
AFIX   0
C37   1    0.517403    0.125333    0.052756    11.00000    0.05413    0.08929 =
         0.13227   -0.01715    0.02149    0.00514
AFIX  43
H37   2    0.574046    0.101388    0.083630    11.00000   -1.20000
AFIX   0
C43   1    0.204562   -0.172248    0.008893    11.00000    0.07587    0.07261 =
         0.14976   -0.04265    0.01640   -0.01234
AFIX  33
H43A  2    0.153407   -0.222436   -0.000650    11.00000   -1.50000
H43B  2    0.223544   -0.160074   -0.031956    11.00000   -1.50000
H43C  2    0.258614   -0.198151    0.044549    11.00000   -1.50000
AFIX   0

B1    3    0.332435    0.120849    0.245952    11.00000    0.05939    0.07633 =
         0.10446    0.01839    0.02482    0.01378
F1    4    0.237626    0.098023    0.228325    11.00000    0.10830    0.22437 =
         0.17549    0.02352    0.03709   -0.01475
F3    4    0.378814    0.048044    0.227102    11.00000    0.26329    0.09680 =
         0.29581    0.01495    0.19826    0.05029
C32   1    0.409836    0.554270    0.037802    11.00000    0.13258    0.07514 =
         0.30969   -0.01821    0.13940   -0.03934
AFIX  43
H32   2    0.448200    0.609869    0.032747    11.00000   -1.20000
AFIX   0
C42   1    0.170204   -0.071873    0.032036    11.00000    0.07829    0.08402 =
         0.18631   -0.04286    0.01543    0.00645
AFIX  23
H42A  2    0.114605   -0.047320   -0.003834    11.00000   -1.20000
H42B  2    0.149645   -0.085364    0.072605    11.00000   -1.20000
AFIX   0

F2    4    0.354390    0.127224    0.315254    11.00000    0.23119    0.23885 =
         0.09448    0.01362    0.01060    0.05765
C39   1    0.432846    0.185863   -0.058290    11.00000    0.09553    0.12245 =
         0.09893   -0.01205    0.04561   -0.01549
AFIX  43
H39   2    0.431434    0.201719   -0.103224    11.00000   -1.20000
AFIX   0
C34   1    0.267704    0.449758   -0.005476    11.00000    0.10502    0.10898 =
         0.11550    0.04662    0.02083   -0.02268
AFIX  43
H34   2    0.209937    0.437377   -0.039229    11.00000   -1.20000
AFIX   0
C38   1    0.514596    0.147293   -0.013073    11.00000    0.07416    0.10537 =
         0.14478   -0.03120    0.05680   -0.01584
AFIX  43
H38   2    0.568973    0.135955   -0.027593    11.00000   -1.20000
AFIX   0
PART 1
C2    1   -0.406447    1.243746    0.256132    21.00000    0.11221    0.10394 =
         0.12480   -0.00519    0.05967    0.00896
AFIX  23
H2A   2   -0.440317    1.306763    0.236831    21.00000   -1.20000
H2B   2   -0.450084    1.185450    0.241850    21.00000   -1.20000
AFIX   0
C3    1   -0.282203    1.327911    0.207739    31.00000    0.11973    0.09089 =
         0.17544   -0.03008    0.05809    0.02267
AFIX  23
H3A   2   -0.271726    1.317504    0.163169    31.00000   -1.20000
H3B   2   -0.327203    1.384841    0.204311    31.00000   -1.20000
AFIX   0
C1    1   -0.373931    1.250712    0.332057    21.00000    0.14855    0.12445 =
         0.12576   -0.01525    0.03542   -0.00029
AFIX 137
H1A   2   -0.343097    1.316539    0.345581    21.00000   -1.50000
H1B   2   -0.329131    1.195662    0.350283    21.00000   -1.50000
H1C   2   -0.428470    1.244457    0.349569    21.00000   -1.50000
AFIX   0
PART 0
C33   1    0.327381    0.532236   -0.011030    11.00000    0.18572    0.11290 =
         0.21706    0.06199    0.10470   -0.02327
AFIX  43
H33   2    0.309399    0.573740   -0.050146    11.00000   -1.20000
AFIX   0
O2    6    0.000694    0.938089    0.115989    11.00000    0.09757    0.06519 =
         0.15839    0.00109    0.08446   -0.00002
PART 1
C4    1   -0.194270    1.349379    0.258166    31.00000    0.17698    0.12535 =
         0.17882   -0.02462    0.06762    0.01460
AFIX 137
H4A   2   -0.162862    1.406710    0.243348    31.00000   -1.50000
H4B   2   -0.153463    1.289212    0.264682    31.00000   -1.50000
H4C   2   -0.206730    1.366804    0.300733    31.00000   -1.50000
AFIX   0
PART 0
PART 2
C2A   1   -0.417366    1.243448    0.241181   -21.00000    0.11235    0.10825 =
         0.12629   -0.00381    0.05666    0.00771
AFIX  23
H2AA  2   -0.455048    1.288810    0.205268   -21.00000   -1.20000
H2AB  2   -0.449476    1.176517    0.235836   -21.00000   -1.20000
AFIX   0
C1A   1   -0.416210    1.287398    0.308578   -21.00000    0.12395    0.12382 =
         0.11979   -0.01102    0.05161    0.00614
AFIX 137
H1AA  2   -0.433480    1.359596    0.303254   -21.00000   -1.50000
H1AB  2   -0.352812    1.280459    0.340036   -21.00000   -1.50000
H1AC  2   -0.461589    1.250699    0.326242   -21.00000   -1.50000
AFIX   0
C3A   1   -0.325818    1.307110    0.175456   -31.00000    0.11803    0.10342 =
         0.15187   -0.01083    0.05556    0.01383
AFIX  23
H3AA  2   -0.313640    1.272675    0.136329   -31.00000   -1.20000
H3AB  2   -0.389825    1.337249    0.160562   -31.00000   -1.20000
AFIX   0
C4A   1    9.745970   11.389729   10.200629   -31.00000    0.12697    0.09898 =
         0.17261   -0.01430    0.06000    0.01168
AFIX 137
H4AA  2   -0.190446    1.361328    0.209077   -31.00000   -1.50000
H4AB  2   -0.261376    1.418046    0.242532   -31.00000   -1.50000
H4AC  2   -0.263453    1.443690    0.166695   -31.00000   -1.50000
AFIX   0
HKLF 4


REM  99 in P2(1)/c
REM wR2 = 0.2420, GooF = S = 1.156, Restrained GooF = 1.188 for all data
REM R1 = 0.0914 for 2689 Fo > 4sig(Fo) and 0.2050 for all 6272 data
REM 508 parameters refined using 208 restraints

END

WGHT      0.1557      0.0000

REM Highest difference peak  0.636,  deepest hole -0.276,  1-sigma level  0.056
Q1    1  -0.2819  1.3713  0.1598  11.00000  0.05    0.64
Q2    1   0.2054 -0.0332 -0.0107  11.00000  0.05    0.44
Q3    1  -0.2473  1.3280  0.2433  11.00000  0.05    0.32
;
_shelx_res_checksum              36964
_olex2_submission_special_instructions 'No special instructions were received'
